# Supplementary material for: Preparation and characterization of a fully human monoclonal antibody specific for human tumor necrosis factor alpha
Source: Bioengineered. 2021 Dec 9;12(2):10821–34. doi: 10.1080/21655979.2021.1967710 (PMC8809985; doi:10.1080/21655979.2021.1967710)
Supplement: Supplemental Material [file KBIE_A_1967710_SM3541.zip]

Archive with 1 entries (1 files):
- supplemental materialsclean.docx
